# Supplementary material for: The Abundance and Taxonomic Diversity of Filterable Forms of Bacteria during Succession in the Soils of Antarctica (Bunger Hills)
Source: Microorganisms. 2021 Aug 13;9(8):1728. doi: 10.3390/microorganisms9081728 (PMC8400457; doi:10.3390/microorganisms9081728)
Supplement: Supplementary file 1 [file microorganisms-09-01728-s001.zip]

Archive with 1 entries (1 files):
- microorganisms-1299247-supplementary.pdf
